# Supplementary material for: Evaluation of the Effectiveness of the Policy of Holding the Second Dose of Vaccination: Lessons from the Outbreak in Ho Chi Minh City
Source: Vaccines (Basel). 2023 Jan 29;11(2):293. doi: 10.3390/vaccines11020293 (PMC9967005; doi:10.3390/vaccines11020293)
Supplement: Supplementary file 1 [file vaccines-11-00293-s001.zip]

Archive with 1 entries (1 files):
- vaccines-2127687-supplementary.pdf
